# Supplementary material for: Impact of asthma on women and men: Comparison with the general population using the EQ-5D-5L questionnaire
Source: PLoS One. 2018 Aug 23;13(8):e0202624. doi: 10.1371/journal.pone.0202624 (PMC6107204; doi:10.1371/journal.pone.0202624)
Supplement: S1 Dataset — (XLSX) [file pone.0202624.s001.xlsx]

## Sheet: BBDD
ident	submostra	age	age_cat	OPFQA_EQ5D_health_00	VAS_adj	EQ_5D_FR_00_Adj	EQ5Dindex_crosswalk_FR_00	acq_00	acq_juniper_00	av_sc_ic_daily_dose_M0	av_sc_ic_daily_dose_M0_3cat	av_sc_n_oc	av_sc_n_oc_2cat	n_trc_3cat	treatment	gender	highest_education_2	Universitary_FR	work_status	OPFQA_smkstat_smoke	use_SABA_nunca_v2	adh1w_3cat
1	0	39.5833	4	61	-18.2	-0.407	0.51	2	2	400	0	0	0	1	3	0	3	0	0	0	3	2
2	0	19	2	75	-9.4	-0.26	0.693	2	2	200	0	1	1	2	1	1	4	0	1	0	3	3
3	0	38.6667	4	70	-9.2	-0.007	0.91	0	0	200	0	0	0	2	3	0	6	1	0	0	3	3
4	0	33.4167	3	76	-8.4	-0.102	0.839	0	0	800	1	0	0	1	2	1	5	1	0	0	3	1
5	0	33.5833	3	40	-44.4	-0.537	0.404	1.2	1	1000	1	0	0	2	3	1	3	0	1	0	2
6	0	32.0833	3	80	-2	-0.241	0.711			800	1	0	0	1	3	0	3	0	0	1	3	2
7	0	29.5833	3	85	0.6	-0.031	0.91					0	0	1	3	1	5	1	1	1
8	0	39.25	4	80	1.8	-0.022	0.888	1.2	1	800	1	0	0	0	3	1	6	1	0	1		2
9	0	35.75	4	91	11.8	-0.007	0.91	0	0	2000	2	0	0	2	3	0	5	1	0	0	3	3
10	0	39	4	74	-5.2	-0.132	0.785			0	0	3	1		3	0	3	0	0	0	3
11	0	36	4	70	-8.2	-0.215	0.695	1.6	2	2000	2	0	0	0	3	1	5	1	1	1	2	2
12	0	37.0833	4	87	8.8	-0.127	0.783			2000	2	0	0	0	3	1	3	0	0	1	3	2
13	0	33.0833	3	75	-9.4	-0.012	0.929	0.2	0	0	0	0	0	2	3	1	6	1	0	1	3
14	0	25.9167	3	89	4.6	-0.031	0.91	1.4	1	2000	2	1	1	1	3	1	6	1	0	0	3
15	0	26.1667	3	80	-4.4	0.059	1			500	0	0	0	0	3	1	5	1	0	1	3	1
16	0	39.25	4	92	13.8	0.09	1	0	0	0	0	0	0	0	1	1	5	1	0	0	3
17	0	24.25	2	60	-23.5	-0.105	0.839	0.6	0	1000	1	0	0	2	3	0	5	1	0	0	3	2
18	0	24.5	2	40	-44.4	-0.566	0.387	3.8	2	0	0	1	1	2	1	1	5	1	2	0	3	2
19	0	29.5833	3	70	-14.4	-0.012	0.929	0.4	0			2	1	1	3	1	6	1	0	0	3	3
20	0	32.25	3	50	-34.4	-0.684	0.257	4.8	2	200	0	0	0	2	3	1	4	0	2	0	1	2
21	0	29.0833	3	85	0.6	-0.143	0.798	1.6	2	2000	2	0	0	2	3	1	4	0	0	1	3	2
22	0	37.0833	4	80	0.8	0.083	1	0.6	0	2000	2	0	0	0	1	0	5	1	0	0	2
23	0	35.3333	4	75	-4.2		0.785			200	0	2	1	0	1	0	6	1	0	1	3	2
24	0	33.75	3	90	8	0.048	1	0	0	100	0	0	0	0	1	0	4	0	0	0	3	3
25	0	33.5	3	79	-5.4	-0.143	0.798	1.2	1	400	0	0	0	0	1	1	5	1	0	0	2
26	0	33.5	3	95	10.6	-0.031	0.91	2.8	2	1000	1	2	1	1	1	1	4	0	0	0	3	3
27	0	33.6667	3	94	12	0.048	1	0.6	0	0	0	0	0	1	1	0	4	0	0	0	3
28	0	20.75	2	70	-14.4	-0.239	0.714	0.8	1	2000	2	0	0	1	3	1	4	0	0	1	2	1
29	0	34.8333	3	80	-4.4	-0.031	0.91	0.6	0	1600	2	0	0	0	3	1	5	1	0	0	3	2
30	0	28.75	3	94	9.6	0.059	1					1	1	1	1	1	6	1	0	1
31	0	39.4167	4	86	6.8	-0.362	0.555	1.2	1	800	1	0	0	0	2	0	6	1	0	0	2	3
32	0	35.5	4	5	-73.2	-0.09	0.82			200	0	1	1	0	2	1	4	0	0	1	3	3
33	0	35.5	4	90	10.8	-0.007	0.91	0	0	1000	1	0	0	0	3	0	3	0	0	0	3	3
34	0	38.5	4	80	0.8	-0.042	0.875	1	1	800	1	0	0	0	3	0	3	0	0	1	2	3
35	0	25.3333	3	76	-6	-0.238	0.714	1	1	800	1	0	0	0	3	0	4	0	1	1	2	3
36	0	28.0833	3	78	-4	0.048	1	2.2	2	2000	2	0	0	1	3	0	5	1	0	0	2	3
37	0	36.6667	4	80	0.8	-0.007	0.91	0	0	1000	1	0	0	0	3	0	6	1	0	1	3	1
38	0	36.9167	4	79	-0.2	-0.238	0.679	1	1	2000	2	0	0	2	3	0	4	0	0	0	3	3
39	0	19.8333	2	39	-45.4	-0.629	0.324	3	2	1000	1	2	1	0	3	1	4	0	0	0	3	1
40	0	34.75	3	75	-7	-0.023	0.929	0.6	0	400	0	0	0	1	1	0	3	0	0	0	3	1
41	0	34.0833	3	60	-24.4	-0.121	0.82	0.6	0	2000	2	2	1	0	3	1	5	1	0	1	2	2
42	0	28.8333	3	70	-12	-0.132	0.82	0.2	0	1000	1	0	0	1	3	0	5	1	0	0	3	3
43	0	22.6667	2	56	-28.4	-0.114	0.839	0.6	0	400	0	1	1	1	3	1	5	1	0	0	3	1
44	0	18.4167	2	80	-3.5	-0.015	0.929	0.4	0	200	0	0	0	1	3	0			1	1	3	2
45	0	25.1667	3	90	5.6	-0.012	0.929					1	1	1	3	1	3	0	0	0
46	0	38.0833	4	89	9.8	-0.132	0.785	1.6	2	1000	1	0	0	0	3	0	4	0	0	0	1	2
47	0	25.75	3	90	5.6	0.059	1					0	0	1	1	1	4	0	1	0
48	0	19.5	2	49	-35.4	-0.379	0.574	2.4	2	2000	2	1	1	2	3	1	3	0	1	0	3
49	0	19.75	2	90	5.6	-0.043	0.91	1.2	1	1000	1	0	0	0	3	1	3	0	0	0	3	2
50	0	35.0833	4	87	8.8	-0.199	0.711	1.8	2	600	1	0	0	1	1	1	5	1	1	0	3	1
51	0	35.5833	4	80	1.8	-0.275	0.635	1.2	1	2000	2	0	0	2	3	1	5	1	0	0	2	3
52	0	22.6667	2	90	6.5	0.056	1			500	0	0	0	1	3	0	5	1	0	0	3
53	0	28.25	3	96	11.6	0.059	1	0.2	0	800	1	1	1	0	3	1	4	0	0	0	3	1
54	0	34	3	90	5.6	-0.158	0.783	1	1	4000	2	1	1	1	3	1	5	1	0	0	1	1
55	0	20.6667	2	95	10.6	-0.198	0.755	3	2	6000	2	0	0	0	3	1	4	0	1	0	3	2
56	0	28	3	82	-2.4	-0.012	0.929	1.4	1	800	1			1	2	1	5	1	0	0	3	3
57	0	27.75	3	70	-14.4	-0.102	0.839	1.4	1	1600	2	0	0	1	3	1	6	1	0	0	2	3
58	0	22	2	90	5.6	-0.024	0.929	0.4	0	1000	1	0	0	1	1	1	5	1	2	0	2	3
59	0	29.9167	3	80	-2	-0.366	0.586	1.4	1	800	1	1	1	2	3	0	4	0	0	1	1	2
60	0	19.25	2	98	13.6	-0.043	0.91	0	0	200	0	1	1		3	1	4	0	1	0	3	2
61	0	26.6667	3	81	-3.4	-0.124	0.817	1	1	400	0				1	1	6	1	0	1	3	3
62	0	39.8333	4	69	-9.2	-0.564	0.346	1.6	2	400	0	0	0	1	3	1	5	1	2	1	2	1
63	0	18.4167	2	70	-13.5	-0.056	0.888	3.4	2	2000	2	0	0		3	0	4	0	1	1	2	1
64	0	34.25	3	70	-14.4	-0.246	0.695			2000	2	0	0	1	3	1	5	1	0	0	3	3
65	0	25.75	3	98	13.6	0.059	1	0.2	0	1000	1	0	0	2	3	1	3	0	0	0	3	1
66	0	31	3	86	1.6	-0.121	0.82	1.6	2	1600	2	0	0	2	3	1	4	0	0	0	3	2
67	0	18.75	2	80	-4.4	-0.065	0.888	1	1	500	0	0	0	0	3	1	4	0	1	0	3	3
68	0	37.5833	4	90	11.8	0.09	1			1000	1	0	0		3	1	4	0	0	0	3	2
69	0	20.9167	2	80	-4.4	-0.295	0.658	3	2	1200	2	0	0		3	1	5	1	1	0	3	1
70	0	38.5833	4	61	-18.2	0.083	1	0.4	0	200	0	0	0	1	3	0	6	1	0	0	3	3
71	0	39.25	4	80	0.8	-0.007	0.91	0.2	0	400	0	1	1	0	3	0	3	0	0	1	2	3
72	0	39.4167	4	52	-27.2	-0.26	0.657	2.6	2	2000	2	0	0	0	3	0	5	1	2	1	3	3
73	0	23.6667	2	85	1.5	0.056	1	0.4	0	2000	2	0	0	1	3	0	4	0	0	0	1
74	0	31.3333	3	80	-4.4	-0.284	0.657	0.6	0	2000	2	0	0	0	3	1	5	1	0	1	2	2
75	0	22.3333	2	92	8.5	-0.034	0.91					0	0	0	1	0	4	0	0	0
76	0	18.8333	2	84	0.5	-0.015	0.929	1.2	1	1000	1	0	0	0	3	0	5	1	1	0	2	1
77	0	28.6667	3	80	-2	0.048	1	0.6	0			0	0	0	3	0	3	0	0	1	2
78	0	24.0833	2	85	1.5	0.056	1	0	0			0	0	0	3	0	5	1	0	0	3	1
79	0	32.1667	3	77	-5	-0.113	0.839	1	1	200	0	0	0	2	1	0	6	1	0	1	2	3
80	0	37.1667	4	90	11.8	0.019	0.929			1000	1	0	0	2	3	1	5	1	1	0	3	3
81	0	19.75	2	80	-3.5	-0.015	0.929					2	1	0	3	0	4	0	1	1
82	0	29.75	3	90	8	0.048	1			400	0	0	0	1	3	0	4	0	0	0	3	1
83	0	38.1667	4	71	-7.2	-0.147	0.763	0.8	1	500	0	0	0	0	1	1	5	1	0	1	2	1
84	0	32.75	3	80	-2	-0.167	0.785	0	0	500	0	2	1	0	3	0	3	0	0	0	3	1
85	0	24.4167	2	70	-13.5	-0.069	0.875	3.4	2	200	0	0	0	0	3	0	5	1	0	0	2	3
86	0	41.75	4	96	17.8	0.09	1			400	0	0	0	1	3	1	5	1	0	0	3	1
87	0	34.75	3	80	-2	0.048	1	0	0	800	1	1	1	2	3	0	5	1	0	0	3	1
88	0	31.9167	3	97	15	0.048	1	1.4	1	200	0	0	0	0	3	0	5	1	0	0	2	3
89	0	31.1667	3	90	8	0.048	1	1	1			0	0	1	3	0	4	0	0	0	2	3
90	0	19.6667	2	40	-44.4	-0.421	0.532	0.4	0	2000	2	0	0		3	1	5	1	1	0	2	3
91	0	30.25	3	85	0.6	-0.069	0.872			1000	1	0	0	2	3	1	5	1	0	0	3	3
92	0	19.4167	2	65	-19.4	-0.043	0.91	0	0	3000	2	2	1	1	1	1	5	1	1	0	3	1
93	0	21.8333	2	89	4.6	-0.065	0.888	1.2	1	400	0	0	0	1	3	1	5	1	1	0	3	3
94	0	20	2	41	-42.5	-0.322	0.622	0.8	1			0	0	1	3	0	4	0	1	0	2	1
95	0	34.0833	3	98	13.6	-0.012	0.929			400	0	0	0	0	3	1	6	1	0	1	3	1
96	0	29.5	3	50	-32	-0.113	0.839	1	1	2000	2	0	0	1	3	0	3	0	0	0	1	3
97	0	28.0833	3	75	-7	0.048	1	1	1			0	0	0	1	0	5	1	1	0	3	1
98	0	35.9167	4	75	-3.2	-0.071	0.839			2000	2	3	1	0	1	1	6	1	0	0	3	2
99	0	37	4	80	1.8	0.09	1	0.2	0	400	0	0	0	1	3	1	6	1	1	1	3	3
100	0	38	4	70	-8.2	0	0.91	0.6	0	0	0	0	0		2	1	6	1	0	0	2	1
101	0	32.25	3	71	-13.4	-0.124	0.817			500	0	0	0	1	3	1	4	0	2	1	3	3
102	0	36.9167	4	90	10.8	-0.097	0.82	1	1	0	0	0	0	1	2	0	3	0	0	1	1	1
103	0	31.3333	3	50	-34.4	-0.252	0.689	1.6	2	200	0	0	0	1	1	1	4	0	0	0	3	3
104	0	20.1667	2	80	-3.5	0.056	1	1	1	400	0	1	1	0	3	0	6	1	0	1	3	2
105	0	26.5	3	70	-14.4	-0.283	0.658	2.2	2	4000	2	1	1	0	3	1	5	1	0	0	1	3
106	0	40	4	70	-8.2	-0.237	0.673	1.2	1	800	1	1	1	2	3	1	5	1	0	0	3	2
107	0	23.0833	2	80	-4.4	-0.114	0.839	0.8	1	1000	1	1	1	0	3	1	5	1	0	1	3	2
108	0	37.9167	4	90	10.8	0.083	1	1.4	1	256	0	0	0	1	2	0	5	1	0	0	3	1
109	0	31.0833	3	90	5.6	0.059	1	0.4	0	800	1	0	0	0	3	1	5	1	0		2	3
110	0	19.3333	2	95	10.6	0.047	1	1	1	400	0	0	0	2	1	1	5	1	1	1	2	1
111	0	34.0833	3	80	-2	0.048	1			0	0	1	1	1	1	0	5	1	0	0	3
112	0	35	4	83	4.8	0.09	1	0.4	0	2000	2	1	1		3	1	5	1	0	0	3	1
113	0	31.8333	3	80	-4.4	-0.012	0.929	1	1	400	0	0	0		3	1	5	1	0	0	2	3
114	0	18.25	2	85	0.6	-0.024	0.929	0	0	500	0	0	0		1	1			1	0	3	3
115	0	35.25	4	70	-8.2	0.09	1			1000	1	0	0	0	3	1	4	0	0	1	3	1
116	0	35.9167	4	95	15.8	0.012	0.929	0.6	0	400	0	0	0	1	3	0	5	1	0	0	3	3
117	0	18.5833	2	70	-14.4	-0.385	0.568	0.4	0	2000	2	0	0	0	3	1	4	0	1	0	3	1
118	0	38	4	80	0.8	0.083	1			1000	1	0	0	0	3	0	5	1	0	0	3
119	0	34.4167	3	70	-12	-0.295	0.657	1.8	2	200	0	0	0	1	3	0	6	1	0	1	3
120	0	18.8333	2	80	-4.4	-0.024	0.929	0.8	1	800	1	0	0	0	3	1	4	0	1	0	3	2
121	0	33.3333	3	60	-24.4	-0.364	0.577	1.8	2	2000	2	2	1	1	3	1	5	1	0	0	3
122	0	39.9167	4	85	5.8	0.012	0.929	1.4	1	500	0	0	0		1	0	3	0	0	1	3	3
123	0	39.25	4	80	1.8	-0.196	0.714	1.4	1	1000	1	0	0	1	3	1	5	1	0	1	3
124	0	35.6667	4	80	0.8	-0.007	0.91			0	0	0	0	0	3	0	5	1	0	0	3
125	0	35.5833	4	90	11.8	0	0.91			400	0	0	0	1	3	1	6	1	0	0	3	3
126	0	20.5833	2	100	16.5	-0.034	0.91			200	0	0	0	1	3	0	5	1	1	1	3	3
127	0	23.5833	2	90	5.6	0.047	1	0.6	0	2000	2	1	1	0	3	1	5	1	0	0	2	3
128	0	29.0833	3	91	6.6	-0.031	0.91	1.4	1	1000	1	1	1	1	3	1	4	0	1	1	2	2
129	0	36.1667	4	60	-18.2	-0.09	0.82			800	1	0	0	2	2	1	5	1	0	0	3	3
130	0	28	3	90	5.6	-0.102	0.839	0.2	0	800	1	2	1	0	1	1	6	1	1	0	3	1
131	0	31	3	95	10.6	-0.012	0.929	0.2	0	800	1	1	1	2	3	1	6	1	2	0	3	3
132	0	26.8333	3	80	-4.4	-0.409	0.532	1.2	1	2000	2	1	1	1	3	1	4	0	0	1	3
133	0	38.0833	4	77	-2.2	-0.078	0.839	0	0	400	0	0	0	1	3	0	4	0	0	0	3
134	0	33.75	3	80	-2	-0.023	0.929	0	0	400	0	0	0	1	3	0					3	2
135	0	34.5833	3	90	5.6		0.929					1	1	0	1	1	4	0	0	0
136	0	25.1667	3	75	-7	-0.113	0.839	0.4	0	400	0	0	0	1	3	0	5	1	0	1	1	2
137	0	20.1667	2	90	5.6	-0.043	0.91	2	2	200	0	0	0	1	1	1	4	0	1	1	3	2
138	0	29.3333	3	72	-12.4	-0.248	0.693	1	1	400	0	2	1	2	3	1	4	0	0	1	3
139	0	33.5833	3	89	4.6	-0.121	0.82	1	1	2000	2	1	1	2	3	1	6	1	0	0	1	2
140	0	21.75	2	70	-14.4	-0.065	0.888	1.8	2	2000	2	0	0	0	3	1	5	1	1	0	1	3
141	0	38	4	60	-19.2	-0.029	0.888	3	2	500	0	0	0	2	1	0	6	1	0	1	1	1
142	0	19.8333	2	50	-34.4	-0.569	0.384	1.2	1	4000	2	0	0	2	3	1	5	1	1	1	3	1
143	0	25.3333	3	70	-14.4	-0.355	0.586	1.6	2	800	1	1	1	2	3	1	4	0	0	1	2	1
144	0	35.5833	4	71	-8.2	0.012	0.929			1000	1	0	0	0	3	0	5	1	0	0	3	2
145	0	36.5	4	70	-8.2	-0.237	0.673			1000	1	0	0	1	3	1	5	1	0	1	3	2
146	0	37.6667	4	90	11.8	0	0.91	0.4	0	2000	2	0	0	0	3	1	4	0	0	1	3	3
147	0	26.5833	3	40	-44.4	-0.319	0.622	0.4	0	500	0	0	0	2	1	1	5	1	0	0	3	3
148	0	22.4167	2	90	6.5	-0.159	0.785	2	2	800	1	0	0	2	3	0	5	1	1	1	2	1
149	0	18.75	2	90	5.6	0.047	1	0	0	800	1	1	1	0	3	1	4	0	0	0	2	3
150	0	21.1667	2	86	2.5	0.056	1	0	0	1000	1	0	0		3	0	5	1	1	0	3	1
151	0	39.5833	4	71	-7.2	-0.071	0.839	1	1	200	0	0	0	1	3	1	4	0	0	0	3	3
152	0	31.6667	3	86	1.6	-0.031	0.91	2	2	800	1	0	0	0	3	1	5	1	0	0	3	2
153	0	37.8333	4	100	21.8	0.09	1			800	1	1	1	0	2	1	4	0	1	0	3	3
154	0	33.8333	3	99	17	0.048	1	0.4	0	800	1	0	0	0	3	0	3	0	0	1	3	2
155	0	32.0833	3	75	-9.4	-0.377	0.564	0.8	1	200	0	1	1	0	3	1	4	0	0	0	3	2
156	0	38.9167	4	90	11.8	0.09	1			400	0	0	0	0	3	1	5	1	0	0	3	3
157	0	31.4167	3	80	-4.4	-0.031	0.91	0	0	2000	2	6	1	2	3	1	6	1	0	1	3	1
158	0	31.6667	3	85	0.6	0.059	1	0	0	1600	2	0	0	1	3	1	5	1	0	1	3	1
159	0	39.1667	4	79	0.8	0.09	1			1000	1	0	0		3	1	4	0	0	1	3	3
160	0	37.1667	4	90	10.8	-0.134	0.783			0	0	1	1		3	0	5	1	0	0	3
161	0	35.3333	4	80	1.8	0	0.91	0.8	1	400	0	0	0		3	1				0	2	1
162	0	40.1667	4	80	1.8	0	0.91	0	0	200	0	0	0		3	1	4	0	1	0	3	2
163	0	25.5	3	90	8	-0.169	0.783	1.2	1	2000	2	0	0		3	0	5	1	1	1	1	3
164	0	22.5833	2	70	-14.4	-0.114	0.839	1.2	1			0	0	0	1	1	5	1	0	0	2	1
165	0	22.75	2	92	8.5	0.056	1	0	0			0	0		1	0	3	0	1	0	3
166	0	39.8333	4	80	1.8	-0.252	0.658	3.8	2	1000	1	1	1	1	1	1	3	0	0		1	3
167	0	27.6667	3	90	5.6	-0.012	0.929					0	0	1	3	1	6	1	0	0
168	0	26.8333	3	80	-4.4	-0.012	0.929	1	1	400	0			1	3	1	3	0	0	0	3	1
169	0	28.75	3	71	-13.4	-0.373	0.568	1.4	1	0	0	0	0	1	2	1	5	1	0	0	3	2
170	0	18	2	95	11.5	0.056	1			1000	1	0	0		3	0	5	1	1	0	3	3
171	0	35.5	4	70	-8.2	0.019	0.929	2.8	2	400	0	0	0	0	3	1	6	1	0	0	2	2
172	0	28.5	3	80	-2	-0.023	0.929	1.6	2	500	0	1	1		1	0	4	0	0	1	3	3
173	0	39.8333	4	95	16.8	0.09	1	0.6	0	800	1	0	0		2	1	5	1	0	1	1	3
174	0	39.5833	4	69	-9.2	-0.196	0.714	1.4	1	0	0	0	0		2	1	5	1	1	0	3	3
175	0	34.8333	3	15	-69.4	-0.869	0.072	4.4	2	4000	2	2	1		3	1	5	1	1		1
176	0	19.8333	2	50	-34.4	-0.323	0.63	2.8	2	2000	2	2	1	0	3	1	5	1	1	1	3	1
177	0	36.8333	4	40	-39.2	-0.606	0.311	1.8	2	800	1	2	1		1	0	3	0	1	1	1	1
178	0	19.3333	2	70	-14.4	-0.221	0.732	2.4	2	400	0	0	0		3	1	4	0	1	0	1	2
179	0	32.5833	3	85	0.6	-0.102	0.839	0.2	0	1000	1	0	0		3	1	6	1	0	0	2	1
180	0	21.75	2	80	-4.4	0.047	1			800	1	0	0		3	1	5	1	1	0	3	3
181	0	38.5	4	90	10.8	0.012	0.929	0.4	0	800	1	0	0		3	0	5	1	0	1	2	3
182	0	29.25	3	19	-65.4	-0.585	0.356	1.6	2	1000	1				3	1	5	1	2	0	3	3
183	0	36.25	4	85	5.8	-0.097	0.82	1.4	1	0	0				2	0	4	0	0	1	3	3
184	0	32.3333	3	75	-7	-0.113	0.839	0.4	0	0	0	0	0		2	0	5	1	0	1	3	3
185	0	24.9167	2	50	-34.4	-0.394	0.559					0	0		2	1	5	1	0	0	3	3
186	0	39.5	4	85	5.8	0.012	0.929	0.8	1	0	0	1	1		2	0	5	1	0	1	3	3
187	0	34.0833	3	81	-3.4	-0.102	0.839	0.8	1	800	1	1	1		3	1	4	0	0	1	3	1
188	0	37	4	79	0.8	-0.199	0.711	1.8	2	400	0	0	0		2	1	4	0	0	1	2	3
189	0	30.5833	3	88	6	0.048	1	0.2	0	2000	2	0	0	0	3	0	5	1	0	0	3	2
190	0	27.1667	3	97	12.6	-0.012	0.929	0	0	200	0	0	0		3	1	3	0	0	0	3	2
191	0	28.5833	3	71	-13.4	-0.143	0.798	1.4	1	400	0	1	1		2	1	5	1	0	0	2	2
192	0	39.75	4	70	-9.2	-0.384	0.533	2	2	1600	2	0	0		2	0	5	1	2	0	2	3
193	0	33.0833	3	51	-31	0.048	1	0.4	0	800	1	0	0		2	0	3	0	0	0	3	3
194	0	35.75	4	84	4.8	-0.078	0.839	2.6	2	0	0	0	0		2	0	5	1	0	0	2	1
195	0	27.3333	3	70	-12	-0.407	0.545					0	0		3	0	3	0	0	0
196	0	31.0833	3	94	9.6	-0.031	0.91	0.8	1	800	1	1	1	1	3	1	4	0	0	0	2	2
197	0	24.0833	2	85	0.6	-0.024	0.929	0.4	0	500	0	0	0		3	1	4	0	0	0	2	3
198	0	23.25	2	62	-21.5	-0.393	0.551			400	0	0	0		3	0	5	1	1	1	3	2
199	0	31.0833	3	85	3	-0.023	0.929	0	0	800	1	1	1		1	0	5	1	0	1	1	3
200	0	25.25	3	60	-22	-0.257	0.695	1.8	2	1000	1	0	0	0	1	0	5	1	0	1	1	1
201	0	32.8333	3	92	7.6	0.059	1	1	1	400	0	4	1		3	1	5	1	0	1	3	3
202	0	27.25	3	90	5.6	-0.031	0.91	1.2	1	500	0	1	1		1	1	4	0	1	1	3	3
203	0	39.0833	4	95	15.8	0.083	1	0.8	1	0	0	0	0		2	0	3	0	0	1	3	1
204	0	39.75	4	50	-28.2	-0.356	0.554	3	2	0	0	0	0		2	1	3	0	0	1	3	2
205	0	21	2	0	-84.4	-0.22	0.733			1600	2	3	1		3	1	4	0	1	0	3	3
206	0	18.0833	2	85	1.5	-0.105	0.839	1.6	2	1000	1	2	1		3	0	4	0	1	1	2	1
207	0	27.1667	3	89	7	0.048	1					0	0		2	0	4	0	0	1
208	0	27.25	3	76	-8.4	-0.031	0.91	0.2	0	400	0	2	1		3	1	5	1	0	0	3	3
209	0	33.9167	3	81	-3.4	0.059	1	0	0	800	1	0	0	0	3	1	5	1	0	1	3	2
210	0	27	3	69	-15.4	-0.012	0.929	2.2	2	200	0	1	1		3	1	5	1	0	1	2	3
211	0	19.5	2	51	-33.4	-0.19	0.763	2.2	2	1200	2	2	1	1	3	1	5	1	1	0	2	1
212	0	19.75	2	47	-37.4	-0.527	0.426	3.6	2	2000	2	1	1		3	1	5	1	1	0	1	1
213	0	29	3	90	5.6	-0.248	0.693			800	1				2	1	4	0	0	1	3	1
214	0	24.4167	2	94	9.6	-0.114	0.839	1.6	2	800	1	0	0	1	3	1	6	1	1	1	3	1
215	0	28	3	91	6.6	0.059	1	0	0	256	0	0	0		2	1	6	1	0	0	3	1
216	0	24.75	2	98	13.6	0.047	1	1.2	1	400	0	2	1		2	1	5	1	0	0	2	3
217	0	38.75	4	90	11.8	-0.093	0.817	2.2	2			0	0		2	1	3	0	0	1	3	2
218	0	39.3333	4	79	-0.2	-0.078	0.839	1.8	2	1000	1	0	0		3	0	4	0	0	1	2	2
219	0	33.75	3	70	-12	-0.189	0.763	0.2	0	500	0	0	0	0	3	0	5	1	0	0	1	3
220	0	26.3333	3	80	-4.4	-0.23	0.711	1.4	1	400	0	0	0		3	1	6	1	0	0	2	3
221	0	26.25	3	71	-11	-0.291	0.661	1	1	2000	2	0	0		2	0	5	1	0	0	2	2
222	0	39.0833	4	95	15.8	-0.042	0.875	1.2	1	0	0	0	0		2	0	3	0	0	0	2	1
223	1	38.6667	4					2.2	2	1000		0		2	3	2					2	1
224	1	19.3333	2					2.6	2	1000		0		0	3	2					3	3
225	1	27.0833	3					0.8	1			0		1	2	1					2	1
226	1	19.4167	2					3	2	1500		0		1	3	2					3	2
227	1	34.25	3					2	2	400		2		1	3	2					3	1
228	1	40.75	4									0		1	3	2
229	1	28.8333	3					0.4	0	200		0			3	1					3
230	1	18	2					2.8	2	800		2		1	1	2					3	1
231	1	27.8333	3					0.6	0	800		0		0	3	2					2	3
232	1	37.75	4					2.2	2	800		1		1	3	2					2	1
233	1	35.1667	4					1.4	1	2000		0		0	3	2					3	3
234	1	21.0833	2					0.2	0	0		0		1	1	1					3
235	1	33	3					0	0	2000		0		1	3	1					3	2
236	1	22.0833	2					0	0	500		1		1	3	1					3
237	1	40.25	4					2.2	2	500		0			3	2					1	2
238	1	39.4167	4					0.4	0	800		1		1	3	2					3	2
239	1	30.5833	3					1.6	2	800		0		1	3	2					3	3
240	1	19.0833	2					0.6	0	1000		1			3	2					3	2
241	1	33.3333	3									1		1	3	2
242	1	27.0833	3					2.8	2	0		3		2	3	2					3
243	1	27.9167	3					1	1	400		0		0	3	1					2	2
244	1	34.6667	3					0.4	0	1000		0		1	1	2					3	2
245	1	34	3					0.6	0	500		0		1	3	1					3	3
246	1	22.8333	2					0	0	500		0		0	3	2					3	1
247	1	34.5833	3					0.8	1	400		0			1	1					2	1
248	1	36.4167	4					0.2	0	800		1		2	3	2					3	1
249	1	31.5833	3					0.2	0	1300		0		2	3	1					3	2
250	1	18.25	2					1	1	1000		0		2	3	2					2
251	1	22.5833	2					1.4	1	250		0		2	3	1					3	2
252	1	34.5833	3					2.2	2	1500		0		1	1	1					1	1
253	1	29.1667	3									0		1	3	2
254	1	22.75	2					2.2	2	1000		0		2	3	1					3
255	1	36.75	4					2.4	2	200		0		1	3	1					2	2
256	1	26	3					2.4	2	2000		1		0	3	2					2	2
257	1	39.6667	4					0.6	0	800		0		0	2	1					2	3
258	1	20.6667	2									0		0	3	2
259	1	21.9167	2					0	0	400		0		0	3	1					1	2
260	1	35.0833	4					1.2	1	800		0		2	1	2					2
261	1	35.8333	4					0.8	1			0		0	3	2					3
262	1	21.25	2									1		0	3	1
263	1	18.3333	2					0.4	0	0		0		1	1	1					3
264	1	34.5833	3					2	2			0		1	3	2					3
265	1	34.0833	3					0.6	0	200		0		1	3	1					3	3
266	1	21.1667	2					0.6	0	400		0		1	3	1					1	2
267	1	32	3					0	0	200		0		0	3	1					3	3
268	1	25.5833	3					0.8	1	400		0		0	3	1					3	2
269	1	39.0833	4					0.4	0			1		0	3	2					2	3
270	1	20.9167	2					0	0	800		0		0	3	1					2	2
271	1	31.3333	3					1	1	4000		0		1	1	1					2
272	1	26.8333	3									0		1	3	1
273	1	34.9167	3					2	2	500		1		2	3	2					3	3
274	1	28.6667	3					1.6	2	1600		0		1	3	1					3	2
275	1	26.5	3					1.2	1	2000		0		0	3	1					2	2
276	1	29.5833	3					1	1	1000		0			1	2					3	2
277	1	29.8333	3					0	0	2000		0		2	3	2					3	2
278	1	24.9167	2					2.4	2	1000		0		1	3	1					3
279	1	27.0833	3					1.8	2	500		1		1	1	1					3	3
280	1	39	4					4	2	800		1		1	3	2					3	2
281	1	21.8333	2					1.8	2	900		0		0	3	2					2	1
282	1	26.5833	3					1.2	1	1000		0		1	3	2					2
283	1	25.3333	3					0	0	500		1		0	3	1					3	2
284	1	20.3333	2					1.4	1	400		0		1	1	1					2	2
285	1	34.8333	3					2.6	2	1000		0		1	3	2					1	3
286	1	29.4167	3									0		1	3	2
287	1	21.0833	2					1.4	1	2000		0		1	3	2					1	3
288	1	20.75	2					1.2	1	1000		0			3	2					1	1
289	1	20.25	2					2.8	2	1000		0		0	3	2					2	2
290	1	36.8333	4					2.2	2	1000		1		2	3	2					3	1
291	1	38	4					1.6	2	1000		0		0	2	1					3	2
292	1	30.4167	3					0.4	0	2000		0		2	3	2					1
293	1	39.1667	4					1	1	2000		0		0	3	2					3	2
294	1	31.9167	3					0.6	0	2000		0		0	3	1					3	3
295	1	38.0833	4					1.8	2	800		2		1	3	1					3	3
296	1	18.1667	2					1	1	0		0		1	1	2					2
297	1	31.0833	3					0.2	0	500		0		1	2	2					3	3
298	1	38.1667	4					0.4	0	400		0		1	1	1					1	2
299	1	28.25	3									0		2	1	1
300	1	28.25	3					1.8	2	1000		0		1	3	2					3	2
301	1	18	2					1.4	1	500		1		1	3	2					2	3
302	1	22	2					1.8	2	0		0		1	1	2					2
303	1	36.3333	4									0		0	3	1
304	1	21.4167	2					0.4	0	0		0		1	1	1					3
305	1	22.0833	2					2.6	2	1600		1			3	1					3	3
306	1	39	4					1.8	2	4000		1		0	3	1					3	3
307	1	30.8333	3					0.6	0	800		0		1	3	2					3	3
308	1	21.25	2					0.4	0	500		1		0	3	1					3
309	1	22.3333	2					0.8	1	250		0		1	1	2					3
310	1	36	4					0.4	0	2000		4		0	2	1					2	3
311	1	40.25	4					0.2	0	2000		1		0	3	1					3	3
312	1	24.25	2					1.6	2			0		1	3	2					3	1
313	1	39.5	4					0.4	0	100		1		1	3	2					3	1
314	1	31.8333	3					0.6	0	2000		0		1	1	2					3	3
315	1	31	3					0.4	0	400		0		1	3	1					3	3
316	1	35	4					3.2	2	2000		0		1	3	2					3	1
317	1	28.1667	3					0.4	0	400		0		1	3	2					3	2
318	1	37.6667	4					3.4	2	400		0			3	2					3	3
319	1	36.25	4					1.6	2	2000		0		1	3	2					2	1
320	1	30.9167	3					0	0	0		1			1	2					3
321	1	26.9167	3					0	0	100		0		2	3	2					3	3
322	1	34.0833	3					0	0	400		0		1	3	1					3
323	1	38.25	4					0.4	0	800		0		2	1	1					3	2
324	1	25.0833	3					0	0	0		0		0	3	2					3
325	1	23.3333	2					0	0	1500		1		1	1	1					3	1
326	1	32.9167	3					0	0	500		0		0	3	1					2	3
327	1	20.1667	2					0.4	0	1000		0		1	3	2					2	2
328	1	32.5	3					2	2	500		0		2	3	1						2
329	1	37.25	4					0.8	1	0		0		1	3	1					3
330	1	29.9167	3					0.4	0	400		0		1	3	2					3	3
331	1	18.6667	2					1.4	1	1000		1			2	2					2	2
332	1	39.3333	4					0	0	400		0		1	3	1					2	3
333	1	22.6667	2					0.4	0	1000		0		1	3	1					3	2
334	1	37.75	4					1.4	1	800		0		1	3	2					3	2
335	1	29.1667	3					1.6	2	400		0		1	3	2					3	1
336	1	32.1667	3					2	2	1000		0		0	1	1					2	2
337	1	35.6667	4									1		0	3	2
338	1	38.9167	4					1	1	400		1		1	3	2					3	3
339	1	21.4167	2					2	2	500		0			3	2					3	2
340	1	32	3					0.4	0	400		0			1	1					3	2
341	1	29.6667	3					1.2	1			2		0	3	2					2	1
342	1	18.5833	2					2.2	2	1000		0		0	3	2					3	1
343	1	31	3					3.2	2	1000		0		0	1	1					3	3
344	1	34.3333	3					2.2	2	400		0		1	3	2					3	1
345	1	38.1667	4					1.8	2	400		6		2	3	2					3	3
346	1	36.5	4					3.4	2	800		6		2	3	2					3	3
347	1	20.4167	2					0.8	1	500		0		0	3	1					2	3
348	1	33	3					0.4	0	2000		0		2	3	2					2	1
349	1	35.5	4					0.6	0	500		0		0	3	2					3	3
350	1	38.1667	4					2.6	2	400				2	3	2					3	3
351	1	39.5	4					1.8	2	800		1		0	3	1					3	3
352	1	24.1667	2					2	2	200		0		0	3	2					2
353	1	27.4167	3					0	0	400		1		0	1	1					3	2
354	1	40.25	4					0.8	1	800		0		2	3	1					2	3
355	1	23.0833	2					4.6	2	2000		1			3	2					3	2
356	1	35.6667	4					0	0	1000		0		1	3	2					3	1
357	1	39.8333	4					0.6	0	1000		0		0	3	2					3	3
358	1	24.5	2					2.4	2	2000				0	3	2					3	1
359	1	30.4167	3					0.4	0	1000		1		2	3	1					3	2
360	1	31	3									7		0	3	2
361	1	29.3333	3					2.8	2			0		0	3	1					1
362	1	26.0833	3					0.6	0	1000		0			3	2					3
363	1	37.1667	4					0.4	0	400		0		1	3	2					3
364	1	30.4167	3					1.2	1	2000		0		2	3	2					3	2
365	1	22.5833	2					2	2	2000		1			3	2					3	2
366	1	28.75	3					0.4	0	100		3		1	3	1					1	2
367	1	25.9167	3									0			3	2
368	1	32.8333	3					1	1	400		1		1	3	2					3
369	1	22.25	2					0.4	0	1600		0		1	3	2					3	3
370	1	27.1667	3					0.6	0	800		0		1	3	2					3
371	1	24.6667	2					0	0	1000		2		0	1	1					3	3
372	1	38.5833	4					0	0	400		0			3	1					3	3
373	1	35.75	4					1.6	2	1000		2		0	2	2					3	2
374	1	31.9167	3					0.8	1			0		2	3	2					3
375	1	36.8333	4					1	1	2000		0		1	3	1					1
376	1	22.8333	2					1.8	2	400		0		2	3	2					3
377	1	30.6667	3					0.8	1	1600		0		1	3	1					3	1
378	1	30	3					0.8	1	800		0		1	1	1					2	2
379	1	25.25	3									0		1	2	1
380	1	29.25	3									1		1	3	1
381	1	29.6667	3					3	2	2000				0	3	1					3	3
382	1	28.3333	3					3	2	800		0		0	3	1					3	3
383	1	26.6667	3					0.8	1	600		0			3	2					3	3
384	1	27.8333	3					0.6	0	0		1		0	3	2					3
385	1	22.8333	2					1.2	1			0		1	3	1					3
386	1	37	4					1.4	1	400		0			3	1					3	1
387	1	25.1667	3					0	0	1000		0		1	3	2					3
388	1	34.25	3					0.6	0	400		0		0	3	1					1	2
389	1	19	2					0	0			0		0	3	1					3
390	1	32.0833	3					1.2	1	400		0		1	1	1					1
391	1	25.1667	3					1	1	400		0		1	1	1					2
392	1	30.75	3					1.2	1	200		0		0	3	1					3	1
393	1	36.3333	4					1.8	2	800		0		1	1	2					2	1
394	1	37.5	4									0		1	3	2
395	1	20.1667	2					0.8	1			0			3	1					3	2
396	1	33.75	3									0		1	3	1
397	1	34	3					1	1	1000		0		2	3	2					3	3
398	1	19.8333	2									1		2	3	1
399	1	24.5	2					2	2	1000		0		1	3	1					3
400	1	38.0833	4					0.6	0	2000		1		0	3	2					2	3
401	1	34.25	3					2.2	2	2000		0		0	3	2					1	2
402	1	39.9167	4					0.4	0	4000		0		0	3	2					3	1
403	1	37.25	4					1.4	1	2000		1		1	3	2					3	1
404	1	25.3333	3					0	0	500		0		0	2	1					2	3
405	1	31.5833	3					2.6	2	1000		1		0	1	2				0	3	2
406	1	18.0833	2					3	2	800		0		0	3	2					3	2
407	1	33.75	3									5		0	1	2
408	1	25.75	3					1.6	2			0		0	1	2					1
409	1	18.75	2					1.8	2	1000		0		0	1	2					2	1
410	1	18.6667	2									5		1	3	2
411	1	36.4167	4					1	1	2000		1		0	3	1					2	1
412	1	39.3333	4					1.2	1	2000		0		0	3	1					3	3
413	1	32.1667	3					0.8	1	800		0		0	3	2					3	1
414	1	26	3					2.4	2	0		0		0	1	2					1
415	1	19	2					3	2	4000		1		1	3	2					2
416	1	24.5833	2					2.6	2	400		0		0	3	2					3	1
417	1	24.8333	2					2.4	2	2000		0		1	3	2					3	1
418	1	30.5833	3					0	0	100		0		0	1	2					3	3
419	1	36.75	4									0		0	2	1
420	1	36.3333	4									0		0	2	1
421	1	18.25	2					3	2	4400		0			3	2					2	1
422	1	23.8333	2									1		2	3	2
423	1	36.75	4									0		1	1	2
424	1	36.75	4					1.8	2	2000		0		1	3	1					2	3
425	1	35.9167	4					1.6	2	1000		0			3	2					3	2
426	1	20.25	2					1.4	1	2000		3		1	3	2					1	3
427	1	34.25	3					2	2			0		0	3	1					3	1
428	1	35.5	4					3.2	2			0		0	3	1					1
429	1	24.6667	2					2.8	2	0		0		0	3	2					2
430	1	31	3					2	2	1000		0		1	3	1					3	1
431	1	35.25	4					1.6	2	1000		0		0	3	1					1	3
432	1	33	3					0.4	0	2000		0			3	2					3	3
433	1	28.9167	3					3.6	2	1000		0			3	2					1	3
434	1	21.3333	2					2.4	2	200		0			3	2					2	2
435	1	38.0833	4					3.8	2	1000		1			3	2					3	1
436	1	20.5	2					2.6	2	1000		0			3	1					3	2
437	1	31.75	3					2.8	2	0		0		1	1	2					2
438	1	21.25	2					2.2	2	1000		0			1	1					3	2
439	1	20.9167	2					0.4	0	1000		0			3	1					3	3
440	1	34.25	3					2.2	2	2000		1		2	3	1					3	2
441	1	32.5833	3									0			3	2
442	1	23.1667	2					1	1			0		0	2	1					3	1
443	1	29.3333	3					0.6	0	0		0		0	2	1					3
444	1	18.9167	2					0	0	0		1		0	2	2					3
445	1	35.25	4									0		2	2	1
446	1	23.8333	2					2	2	1000		0		2	1	2					1	1
447	1	28.75	3					2	2	1600		1		0	3	1					3	2
448	1	23.6667	2					0.4	0						1	1					3	1
449	1	36	4					0.4	0	1000		0		1	3	1					3	3
450	1	26.6667	3					0.6	0			0		2	3	2					2	1
451	1	18.75	2									2		0	3	1
452	1	25.25	3									0			2	2
453	1	33.8333	3					2	2			1			2	2					2	3
454	1	33	3					0	0	0		1			2	2					3	2
455	1	32.8333	3					1	1	200		0			2	2					3	3
456	1	28.75	3					1.4	1	3200		0			2	1					3	3
457	1	36.25	4					2.4	2	400		0			3	2					3	3
458	1	38.1667	4					0.8	1	0		0			2	2					3	1
459	1	31.5	3					0.6	0	0		3			2	2					2	1
460	1	37.4167	4									1			2	2
461	1	33.25	3					0.6	0	1000		0			3	2					3	2
462	1	38.4167	4									0		0	3	2					3
463	1	39	4					2.6	2	0		0			2	1					3	2
464	1	21.8333	2					1	1	1000		0		2	3	2					3	1
465	1	19.9167	2					1.4	1	400		0			2	2					3	2
466	1	25.3333	3					1.2	1	800		0		0	1	1					2	1
467	1	21.1667	2									0			3	2
468	1	26.9167	3					2.2	2	200		0			3	1					3	3
469	1	22.3333	2					3	2	1000		0			3	2					3	1
470	1	38.9167	4					3.2	2	800		4			3	2					3	1
471	1	20.5	2									0			3	2
472	1	26	3					3.6	2			0		1	3	1					1	1
473	1	36.3333	4					1.6	2	400					3	1					3	3
474	1	27.4167	3					0	0	1000					3	1					3	2
475	1	35.4167	4					2.4	2	1000		1			2	1					3	3
476	1	33.0833	3					2.6	2	400		2			3	1					2	1
477	1	19.8333	2												3	2
478	1	29.75	3					0.8	1	400					3	1					2	3
479	1	20.25	2					2.2	2	0					2	2					3	2
480	1	29.75	3					2.8	2						2	2					3
481	1	34.5	3					0	0	200		1		1	3	1					2	2
482	1	32.0833	3					0.4	0	800		0		0	1	2					3	3
483	1	33.25	3					1.6	2			0			3	2					3	3
484	1	20.6667	2					0.4	0	800		2			2	2					2	3
485	1	22	2					0.6	0	4000		0			2	1					1	2
486	1	19.3333	2					2	2	800		0			3	2					3	2
487	1	36.6667	4					1	1	500		0			3	1					2	1
